# Supplementary material for: Moral luck in investment contexts: We consciously find unprofitable investments less moral
Source: PLoS One. 2023 Jan 17;18(1):e0278677. doi: 10.1371/journal.pone.0278677 (PMC9844880; doi:10.1371/journal.pone.0278677)
Supplement: S1 Data — (XLSX) [file pone.0278677.s001.xlsx]

## Sheet: Tabelle1
questionnaire	group	background	outcome	order	moral	moral_corr	label	test_question	age	gender	justice	label_inv
BB1	BB	B	B	1	1	0	1	1	60	1	27	1
BB1	BB	B	B	1	13	12	1	1	65	2	17	1
BB1	BB	B	B	1	56	55	2	1	36	2	97	0
BB1	BB	B	B	1	50	49	2	1	65	2	49	0
BB1	BB	B	B	1	26	25	2	1	60	2	41	0
BB1	BB	B	B	1	20	19	2	1	42	1	37	0
BB1	BB	B	B	1	27	26	2	1	66	1	39	0
BB1	BB	B	B	1	46	45	1	1	56	1	28	1
BB1	BB	B	B	1	36	35	2	2	30	2	47	0
BB1	BB	B	B	1	46	45	2	1	56	1	61	0
BB1	BB	B	B	1	49	48	3	3	68	1	8	0
BB1	BB	B	B	1	33	32	2	1	46	2	18	0
BB1	BB	B	B	1	30	29	3	1	55	2	42	0
BB1	BB	B	B	1	44	43	2	1	31	2	3	0
BB1	BB	B	B	1	61	60	3	1	50	1	83	0
BB1	BB	B	B	1	36	35	2	3	73	1	50	0
BB1	BB	B	B	1	46	45	2	1	56	1	31	0
BB1	BB	B	B	1	56	55	3	4	77	1	85	0
BB1	BB	B	B	1	1	0	1	1	69	1	1	1
BB1	BB	B	B	1	54	53	2	1	64	1	84	0
BB1	BB	B	B	1	18	17	1	1	93	1	14	1
BB1	BB	B	B	1	74	73	3	1	58	1	81	0
BB1	BB	B	B	1	27	26	1	1	51	1	50	1
BB1	BB	B	B	1	26	25	2	1	74	1	25	0
BB1	BB	B	B	1	26	25	1	1	79	1	2	1
BB1	BB	B	B	1	36	35	2	1	68	1	51	0
BB1	BB	B	B	1	29	28	2	1	29	1	24	0
BB1	BB	B	B	1	24	23	2	1	74	1	75	0
BB1	BB	B	B	1	15	14	1	1	30	1	86	1
BB2	BB	B	B	2	35	34	2	1	42	1	65	0
BB2	BB	B	B	2	60	59	2	2	46	2	101	0
BB2	BB	B	B	2	48	47	1	1	18	2	52	1
BB2	BB	B	B	2	11	10	2	1	62	2	72	0
BB2	BB	B	B	2	25	24	1	1	35	1	66	1
BB2	BB	B	B	2	62	61	2	1	46	2	86	0
BB2	BB	B	B	2	49	48	1	1	51	2	27	1
BB2	BB	B	B	2	16	15	1	1	42	2	3	1
BB2	BB	B	B	2	31	30	1	1	63	2	12	1
BB2	BB	B	B	2	37	36	2	1	67	1	18	0
BB2	BB	B	B	2	52	51	1	1	23	2	54	1
BB2	BB	B	B	2	46	45	2	4	48	2	82	0
BB2	BB	B	B	2	1	0	2	1	48	2	44	0
BB2	BB	B	B	2	1	0	1	1	43	1	62	1
BB2	BB	B	B	2	32	31	3	3	49	1	69	0
BB2	BB	B	B	2	25	24	1	1	50	2	67	1
BB2	BB	B	B	2	22	21	2	1	69	2	83	0
BB2	BB	B	B	2	27	26	1	1	60	1	24	1
BB2	BB	B	B	2	55	54	2	1	72	2	54	0
BB2	BB	B	B	2	5	4	1	1	40	2	41	1
BB2	BB	B	B	2	43	42	1	2	29	2	46	1
BB2	BB	B	B	2	50	49	2	1	74	2	30	0
BB2	BB	B	B	2	53	52	1	1	54	2	50	1
BB2	BB	B	B	2	56	55	2	1	51	1	58	0
BB2	BB	B	B	2	15	14	2	1	61	2	35	0
BB2	BB	B	B	2	58	57	3	1	53	2	35	0
BB2	BB	B	B	2	34	33	1	1	52	2	19	1
BB2	BB	B	B	2	1	0	1	1	39	1	42	1
CB1	CB	C	B	1	5	4	2	2	70	1	75	0
CB1	CB	C	B	1	56	55	1	2	36	2	101	1
CB1	CB	C	B	1	43	42	1	2	63	1	49	1
CB1	CB	C	B	1	63	62	2	1	25	1	56	0
CB1	CB	C	B	1	36	35	2	4	18	2	47	0
CB1	CB	C	B	1	45	44	2	2	59	1	46	0
CB1	CB	C	B	1	17	16	1	2	32	2	94	1
CB1	CB	C	B	1	27	26	2	4	26	2	84	0
CB1	CB	C	B	1	51	50	3	2	31	1	65	0
CB1	CB	C	B	1	9	8	3	2	80	2	66	0
CB1	CB	C	B	1	52	51	2	1	53	1	64	0
CB1	CB	C	B	1	33	32	2	2	65	1	82	0
CB1	CB	C	B	1	36	35	2	2	70	1	19	0
CB1	CB	C	B	1	3	2	1	2	51	2	100	1
CB1	CB	C	B	1	79	78	2	2	63	1	70	0
CB1	CB	C	B	1	44	43	2	1	51	1	85	0
CB1	CB	C	B	1	23	22	1	2	51	2	100	1
CB1	CB	C	B	1	11	10	2	1	51	1	19	0
CB1	CB	C	B	1	58	57	2	1	63	2	75	0
CB1	CB	C	B	1	16	15	2	3	59	1	13	0
CB1	CB	C	B	1	28	27	2	2	63	1	16	0
CB1	CB	C	B	1	1	0	2	2	65	2	69	0
CB1	CB	C	B	1	36	35	2	1	73	2	67	0
CB1	CB	C	B	1	99	98	3	2	38	2	101	0
CB1	CB	C	B	1	81	80	2	2	61	2	53	0
CB1	CB	C	B	1	46	45	3	3	56	2	48	0
CB2	CB	C	B	2	81	80	1	2	39	2	75	1
CB2	CB	C	B	2	52	51	1	2	23	2	39	1
CB2	CB	C	B	2	67	66	2	1	24	2	88	0
CB2	CB	C	B	2	10	9	2	2	65	2	37	0
CB2	CB	C	B	2	46	45	2	4	81	2	96	0
CB2	CB	C	B	2	72	71	2	1	18	1	36	0
CB2	CB	C	B	2	52	51	2	4	39	2	52	0
CB2	CB	C	B	2	75	74	2	2	26	1	65	0
CB2	CB	C	B	2	52	51	2	1	39	2	48	0
CB2	CB	C	B	2	50	49	2	2	69	2	85	0
CB2	CB	C	B	2	92	91	1	1	34	1	15	1
CB2	CB	C	B	2	53	52	2	1	60	2	65	0
CB2	CB	C	B	2	1	0	1	1	29	2	70	1
CB2	CB	C	B	2	21	20	1	2	67	1	22	1
CB2	CB	C	B	2	27	26	2	3	49	1	81	0
CB2	CB	C	B	2	1	0	2	1	59	1	1	0
CB2	CB	C	B	2	2	1	2	2	52	1	24	0
CB2	CB	C	B	2	20	19	2	2	63	1	83	0
CB2	CB	C	B	2	61	60	2	2	70	2	77	0
CB2	CB	C	B	2	36	35	2	2	51	1	59	0
CB2	CB	C	B	2	20	19	3	2	33	2	44	0
CB2	CB	C	B	2	14	13	1	2	53	1	6	1
CB2	CB	C	B	2	55	54	1	2	40	2	56	1
CB2	CB	C	B	2	66	65	2	1	42	2	101	0
CB2	CB	C	B	2	9	8	2	1	29	2	63	0
CB2	CB	C	B	2	47	46	1	2	43	2	94	1
CB2	CB	C	B	2	11	10	1	3	64	2	92	1
CB2	CB	C	B	2	49	48	2	2	74	2	74	0
CB2	CB	C	B	2	49	48	2	3	55	2	86	0
CB2	CB	C	B	2	68	67	2	2	19	1	83	0
CB2	CB	C	B	2	50	49	2	2	28	2	73	0
CB2	CB	C	B	2	26	25	1	2	66	1	63	1
CB2	CB	C	B	2	58	57	2	3	50	2	76	0
CB2	CB	C	B	2	42	41	2	2	43	1	58	0
CB2	CB	C	B	2	1	0	1	2	59	2	3	1
CB2	CB	C	B	2	83	82	2	1	54	2	25	0
CB2	CB	C	B	2	29	28	2	1	62	1	92	0
CB2	CB	C	B	2	37	36	1	2	52	2	51	1
CB2	CB	C	B	2	1	0	2	1	42	1	81	0
CB2	CB	C	B	2	13	12	2	4	21	1	97	0
CB2	CB	C	B	2	45	44	1	4	42	2	85	1
CB2	CB	C	B	2	57	56	2	3	47	2	94	0
CB2	CB	C	B	2	27	26	2	2	40	2	56	0
CB2	CB	C	B	2	14	13	1	3	43	2	31	1
CB2	CB	C	B	2	49	48	1	3	27	2	75	1
CB2	CB	C	B	2	13	12	1	1	27	1	101	1
CB2	CB	C	B	2	29	28	2	2	42	2	84	0
CB2	CB	C	B	2	2	1	2	2	51	1	10	0
CB2	CB	C	B	2	80	79	1	1	43	2	36	1
CB2	CB	C	B	2	54	53	2	2	75	2	85	0
CB2	CB	C	B	2	2	1	1	2	51	2	28	1
CB2	CB	C	B	2	50	49	3	2		2	8	0
CB2	CB	C	B	2	62	61	2	2	17	2	80	0
CB2	CB	C	B	2	55	54	2	1	37	1	72	0
CB2	CB	C	B	2	80	79	1	1	26	2	63	1
CB2	CB	C	B	2	54	53	1	2	56	2	83	1
CB2	CB	C	B	2	38	37	1	1	40	2	72	1
CB2	CB	C	B	2	40	39	1	1	48	2	77	1
CB2	CB	C	B	2	53	52	2	1	57	1	89	0
CB2	CB	C	B	2	42	41	1	1	37	2	91	1
CB2	CB	C	B	2	28	27	2	2	74	1	24	0
CB2	CB	C	B	2	3	2	1	2	70	1	93	1
MB1	MB	M	B	1	19	18	3	1	43	2	47	0
MB1	MB	M	B	1	21	20	2	3	35	1	71	0
MB1	MB	M	B	1	16	15	1	3	69	2	10	1
MB1	MB	M	B	1	50	49	1	3	44	2	75	1
MB1	MB	M	B	1	62	61	2	3	49	2	101	0
MB1	MB	M	B	1	88	87	2	3	65	1	74	0
MB1	MB	M	B	1	69	68	2	3	57	1	90	0
MB1	MB	M	B	1	1	0	1	3	62	2	88	1
MB1	MB	M	B	1	35	34	1	2	61	2	37	1
MB1	MB	M	B	1	58	57	2	1	34	2	33	0
MB1	MB	M	B	1	40	39	2	3	62	2	100	0
MB1	MB	M	B	1	55	54	2	3	76	2	97	0
MB1	MB	M	B	1	51	50	1	1	20	1	101	1
MB1	MB	M	B	1	37	36	2	4	63	1	91	0
MB1	MB	M	B	1	45	44	2	3	72	1	97	0
MB1	MB	M	B	1	44	43	2	2	40	2	30	0
MB1	MB	M	B	1	1	0	2	3	30	1	19	0
MB1	MB	M	B	1	50	49	2	3	51	1	55	0
MB1	MB	M	B	1	51	50	2	3	49	2	101	0
MB1	MB	M	B	1	63	62	2	1	71	2	74	0
MB1	MB	M	B	1	1	0	2	3	56	2	9	0
MB1	MB	M	B	1	72	71	1	3	61	1	23	1
MB1	MB	M	B	1	46	45	2	1	37	2	18	0
MB1	MB	M	B	1	39	38	2	1	56	1	20	0
MB1	MB	M	B	1	46	45	2	1	62	2	68	0
MB1	MB	M	B	1	14	13	2	3	63	2	62	0
MB1	MB	M	B	1	4	3	1	3	66	2	77	1
MB1	MB	M	B	1	99	98	3	2	24	1	101	0
MB1	MB	M	B	1	52	51	2	4	52	2	99	0
MB2	MB	M	B	2	22	21	2	3	65	1	14	0
MB2	MB	M	B	2	52	51	2	3	46	2	28	0
MB2	MB	M	B	2	49	48	3	1	40	1	92	0
MB2	MB	M	B	2	55	54	2	3	20	2	69	0
MB2	MB	M	B	2	55	54	2	4	46	1	18	0
MB2	MB	M	B	2	53	52	2	3	39	2	86	0
MB2	MB	M	B	2	4	3	1	3	57	2	1	1
MB2	MB	M	B	2	33	32	1	1	46	2	14	1
MB2	MB	M	B	2	17	16	2	4	70	1	17	0
MB2	MB	M	B	2	36	35	1	2	34	2	53	1
MB2	MB	M	B	2	44	43	2	4	24	2	61	0
MB2	MB	M	B	2	75	74	1	2	41	1	81	1
MB2	MB	M	B	2	33	32	1	1	42	2	37	1
MB2	MB	M	B	2	6	5	1	1	50	2	42	1
MB2	MB	M	B	2	29	28	2	1	40	1	33	0
MB2	MB	M	B	2	1	0	1	3	68	1	21	1
MB2	MB	M	B	2	52	51	3	3	49	1	18	0
MB2	MB	M	B	2	28	27	1	3	68	2	88	1
MB2	MB	M	B	2	32	31	2	3	70	2	78	0
MB2	MB	M	B	2	66	65	3	2	52	2	75	0
MB2	MB	M	B	2	18	17	2	3	54	1	79	0
MB2	MB	M	B	2	59	58	2	1	66	2	49	0
MB2	MB	M	B	2	68	67	2	3	57	2	44	0
MB2	MB	M	B	2	31	30	2	3	46	2	81	0
BG1	BG	B	G	1	30	29	1	2	44	1	36	1
BG1	BG	B	G	1	14	13	1	1	24	2	28	1
BG1	BG	B	G	1	31	30	1	1	53	1	92	1
BG1	BG	B	G	1	53	52	2	1	65	2	50	0
BG1	BG	B	G	1	76	75	2	1	25	2	98	0
BG1	BG	B	G	1	13	12	1	1	71	2	101	1
BG1	BG	B	G	1	57	56	3	1	51	2	46	0
BG1	BG	B	G	1	1	0	2	2	37	2	22	0
BG1	BG	B	G	1	34	33	2	1	29	2	88	0
BG1	BG	B	G	1	5	4	1	4	80	2	21	1
BG1	BG	B	G	1	17	16	2	1	73	1	47	0
BG1	BG	B	G	1	8	7	1	1	57	2	80	1
BG1	BG	B	G	1	44	43	2	2	46	1	83	0
BG1	BG	B	G	1	1	0	2	1	69	1	21	0
BG1	BG	B	G	1	43	42	2	1	72	1	14	0
BG1	BG	B	G	1	53	52	1	1	53	1	80	1
BG1	BG	B	G	1	42	41	1	1	44	2	50	1
BG1	BG	B	G	1	17	16	1	1	52	1	22	1
BG1	BG	B	G	1	13	12	1	1	42	2	71	1
BG1	BG	B	G	1	1	0	1	1	62	2	66	1
BG1	BG	B	G	1	8	7	2	1	68	2	39	0
BG1	BG	B	G	1	2	1	1	1	52	2	75	1
BG1	BG	B	G	1	11	10	2	1	64	2	85	0
BG1	BG	B	G	1	8	7	1	1	47	2	28	1
BG2	BG	B	G	2	64	63	2	3	44	2	75	0
BG2	BG	B	G	2	51	50	1	1	45	1	101	1
BG2	BG	B	G	2	19	18	1	1	48	2	84	1
BG2	BG	B	G	2	1	0	1	1	54	1	1	1
BG2	BG	B	G	2	47	46	2	2	80	1	38	0
BG2	BG	B	G	2	97	96	1	1	67	2	23	1
BG2	BG	B	G	2	56	55	2	4	49	2	88	0
BG2	BG	B	G	2	24	23	1	1	48	2	68	1
BG2	BG	B	G	2	38	37	2	4	50	2	92	0
BG2	BG	B	G	2	34	33	2	1	82	1	69	0
BG2	BG	B	G	2	49	48	3	3	68	1	55	0
BG2	BG	B	G	2	35	34	1	1	28	2	47	1
BG2	BG	B	G	2	2	1	2	1	46	2	4	0
BG2	BG	B	G	2	1	0	1	1	56	1	30	1
BG2	BG	B	G	2	42	41	2	1	73	1	23	0
BG2	BG	B	G	2	2	1	2	1	61	1	74	0
BG2	BG	B	G	2	9	8	1	1	53	2	32	1
BG2	BG	B	G	2	22	21	1	1	54	1	5	1
BG2	BG	B	G	2	27	26	2	1	53	2	30	0
BG2	BG	B	G	2	40	39	2	1	65	1	6	0
BG2	BG	B	G	2	14	13	1	1	43	2	62	1
BG2	BG	B	G	2	3	2	2	4	33	2	8	0
BG2	BG	B	G	2	2	1	2	1	61	2	49	0
BG2	BG	B	G	2	44	43	1	1	54	2	72	1
BG2	BG	B	G	2	65	64	2	1	51	2	48	0
BG2	BG	B	G	2	24	23	2	1	69	1	71	0
BG2	BG	B	G	2	1	0	2	1	35	1	78	0
BG2	BG	B	G	2	44	43	2	1	52	2	49	0
BG2	BG	B	G	2	25	24	2	4	45	1	17	0
BG2	BG	B	G	2	43	42	1	1	54	1	72	1
BG2	BG	B	G	2	46	45	1	1	50	2	78	1
CG1	CG	C	G	1	52	51	2	3	59	2	52	0
CG1	CG	C	G	1	53	52	2	1	44	2	27	0
CG1	CG	C	G	1	50	49	2	2	33	1	49	0
CG1	CG	C	G	1	51	50	2	2	38	2	79	0
CG1	CG	C	G	1	35	34	1	4	46	2	75	1
CG1	CG	C	G	1	56	55	3	1	61	2	68	0
CG1	CG	C	G	1	67	66	2	2	73	2	42	0
CG1	CG	C	G	1	22	21	2	2	29	2	76	0
CG1	CG	C	G	1	29	28	2	3	65	2	85	0
CG1	CG	C	G	1	3	2	1	2	65	2	21	1
CG1	CG	C	G	1	99	98	1	1	43	1	45	1
CG1	CG	C	G	1	53	52	2	3	83	2	55	0
CG1	CG	C	G	1	81	80	2	4	69	1	26	0
CG1	CG	C	G	1	6	5	1	3	71	2	71	1
CG1	CG	C	G	1	1	0	1	2	71	2	77	1
CG1	CG	C	G	1	50	49	2	3	27	1	56	0
CG1	CG	C	G	1	47	46	1	1	41	2	24	1
CG1	CG	C	G	1	3	2	1	2	54	1	98	1
CG1	CG	C	G	1	47	46	1	3	33	1	59	1
CG1	CG	C	G	1	1	0	2	2	64	2	28	0
CG1	CG	C	G	1	1	0	1	1	53	2	4	1
CG1	CG	C	G	1	24	23	1	2	37	1	23	1
CG1	CG	C	G	1	52	51	3	1	47	2	99	0
CG1	CG	C	G	1	10	9	1	2	63	2	42	1
CG1	CG	C	G	1	43	42	2	4	64	2	26	0
CG1	CG	C	G	1	1	0	1	2	57	2	1	1
CG1	CG	C	G	1	1	0	2	3	57	2	1	0
CG1	CG	C	G	1	31	30	2	2	26	1	46	0
CG1	CG	C	G	1	2	1	1	2	55	2	70	1
CG2	CG	C	G	2	32	31	1	1	25	2	52	1
CG2	CG	C	G	2	49	48	2	2	18	1	101	0
CG2	CG	C	G	2	1	0	1	3	42	1	49	1
CG2	CG	C	G	2	66	65	2	1	36	2	70	0
CG2	CG	C	G	2	58	57	2	2	54	2	83	0
CG2	CG	C	G	2	1	0	1	2	58	2	49	1
CG2	CG	C	G	2	37	36	2	2	37	2	60	0
CG2	CG	C	G	2	1	0	2	1	60	2	33	0
CG2	CG	C	G	2	30	29	2	2	48	2	52	0
CG2	CG	C	G	2	47	46	3	2	21	1	100	0
CG2	CG	C	G	2	52	51	2	1	55	2	99	0
CG2	CG	C	G	2	63	62	3	4	26	1	27	0
CG2	CG	C	G	2	19	18	1	1	28	1	43	1
CG2	CG	C	G	2	87	86	3	1	56	1	84	0
CG2	CG	C	G	2	13	12	1	1	1	1	68	1
CG2	CG	C	G	2	1	0	1	2	52	2	1	1
CG2	CG	C	G	2	35	34	1	2	72	2	46	1
CG2	CG	C	G	2	35	34	2	2	35	1	59	0
CG2	CG	C	G	2	74	73	3	2	42	2	83	0
CG2	CG	C	G	2	17	16	1	2	35	1	11	1
CG2	CG	C	G	2	27	26	3	1	45	2	84	0
CG2	CG	C	G	2	35	34	1	2	68	2	28	1
CG2	CG	C	G	2	44	43	2	2	61	2	42	0
CG2	CG	C	G	2	1	0	2	1	63	1	64	0
CG2	CG	C	G	2	15	14	2	2	71	1	28	0
CG2	CG	C	G	2	27	26	1	1	62	1	100	1
CG2	CG	C	G	2	45	44	2	3	49	2	18	0
MG1	MG	M	G	1	41	40	1	1	53	2	89	1
MG1	MG	M	G	1	50	49	2	1	32	2	76	0
MG1	MG	M	G	1	48	47	2	3	27	2	71	0
MG1	MG	M	G	1	50	49	2	1	38	2	49	0
MG1	MG	M	G	1	68	67	1	3	72	2	95	1
MG1	MG	M	G	1	64	63	1	3	55	2	16	1
MG1	MG	M	G	1	67	66	2	3	48	1	93	0
MG1	MG	M	G	1	33	32	2	3	51	1	87	0
MG1	MG	M	G	1	1	0	1	3	37	2	51	1
MG1	MG	M	G	1	49	48	2	3	40	2	89	0
MG1	MG	M	G	1	80	79	2	3	49	1	19	0
MG1	MG	M	G	1	8	7	1	1	41	1	2	1
MG1	MG	M	G	1	9	8	1	3	57	1	69	1
MG1	MG	M	G	1	41	40	1	3	32	2	40	1
MG1	MG	M	G	1	58	57	2	1	65	2	25	0
MG1	MG	M	G	1	48	47	2	1	35	2	55	0
MG1	MG	M	G	1	25	24	1	3	61	1	50	1
MG1	MG	M	G	1	2	1	1	1	25	2	65	1
MG1	MG	M	G	1	24	23	1	3	36	2	94	1
MG1	MG	M	G	1	15	14	2	3	58	1	45	0
MG1	MG	M	G	1	37	36	1	1	38	1	53	1
MG1	MG	M	G	1	44	43	1	3	48	1	101	1
MG1	MG	M	G	1	1	0	1	3	57	2	78	1
MG1	MG	M	G	1	47	46	2	1	48	1	44	0
MG1	MG	M	G	1	38	37	2	1	67	2	72	0
MG1	MG	M	G	1	2	1	1	3	51	1	8	1
MG1	MG	M	G	1	39	38	2	3	47	1	36	0
MG1	MG	M	G	1	55	54	2	3	31	1	57	0
MG2	MG	M	G	2	39	38	1	1	30	1	92	1
MG2	MG	M	G	2	14	13	2	3	72	1	19	0
MG2	MG	M	G	2	34	33	1	3	47	2	99	1
MG2	MG	M	G	2	27	26	2	3	45	2	71	0
MG2	MG	M	G	2	5	4	2	3	65	2	44	0
MG2	MG	M	G	2	22	21	1	1	79	1	24	1
MG2	MG	M	G	2	10	9	1	3	68	2	75	1
MG2	MG	M	G	2	49	48	3	1	77	1	60	0
MG2	MG	M	G	2	13	12	2	4	70	1	45	0
MG2	MG	M	G	2	66	65	3	3	31	2	59	0
MG2	MG	M	G	2	37	36	2	3	68	1	40	0
MG2	MG	M	G	2	1	0	2	3	61	2	59	0
MG2	MG	M	G	2	30	29	2	1	39	2	84	0
MG2	MG	M	G	2	12	11	1	3	31	2	37	1
MG2	MG	M	G	2	9	8	2	3	25	1	68	0
MG2	MG	M	G	2	44	43	1	3	29	1	73	1
MG2	MG	M	G	2	68	67	2	3	51	2	73	0
MG2	MG	M	G	2	48	47	1	1	25	2	49	1
MG2	MG	M	G	2	14	13	1	3	38	2	69	1
MG2	MG	M	G	2	52	51	2	2	58	2	34	0
MG2	MG	M	G	2	5	4	1	1	51	2	17	1
MG2	MG	M	G	2	41	40	2	1	35	1	61	0
MG2	MG	M	G	2	56	55	2	3	67	2	50	0
MG2	MG	M	G	2	1	0	1	3	40	2	60	1
MG2	MG	M	G	2	22	21	2	1	58	1	14	0
MG2	MG	M	G	2	91	90	2	3	64	1	27	0
MG2	MG	M	G	2	37	36	1	4	28	2	90	1
MG2	MG	M	G	2	46	45	2	2	60	1	26	0
MG2	MG	M	G	2	32	31	1	2	64	2	18	1
MG2	MG	M	G	2	17	16	1	4	56	1	98	1
