# Supplementary material for: Moral luck in investment contexts: We consciously find unprofitable investments less moral
Source: PLoS One. 2023 Jan 17;18(1):e0278677. doi: 10.1371/journal.pone.0278677 (PMC9844880; doi:10.1371/journal.pone.0278677)
Supplement: S2 Data — (XLSX) [file pone.0278677.s002.xlsx]

## Sheet: new
questionnaire	group	outcome	outcome_good	background	background_var	order	moral	moral_new	moral_corr	moral_change	label_change	label_new	label	test_question	age	gender	justice	test_correct	label_inv	label_inv_new
BB2	BB	B	0	B	1	2	9	9	8	1	4	2	2	1	57	1	96	1	0	0
BB1	BB	B	0	B	1	1	22	22	21	1	4	2	2	3	47	1	71	0	0	0
BG2	BG	G	1	B	1	2	42	42	41	1	4	3	3	1	58	1	85	1	0	0
BG1	BG	G	1	B	1	1	64	64	63	1	4	2	2	1	56	2	86	1	0	0
BG1	BG	G	1	B	1	1	53	53	52	1	4	1	1	1	60	2	38	1	1	1
BB2	BB	B	0	B	1	2	54	54	53	1	4	2	2	1	51	2	78	1	0	0
BG2	BG	G	1	B	1	2	13	13	12	1	4	1	1	1	49	1	48	1	1	1
BB1	BB	B	0	B	1	1	54	54	53	1	4	2	2	1	61	2	41	1	0	0
BB1	BB	B	0	B	1	1	55	55	54	1	4	2	2	1	59	2	97	1	0	0
BG2	BG	G	1	B	1	2	17	17	16	1	4	2	2	1	70	2	27	1	0	0
BG1	BG	G	1	B	1	1	18	18	17	1	4	1	1	1	63	1	10	1	1	1
BB1	BB	B	0	B	1	1	13	13	12	1	4	2	2	1	73	1	19	1	0	0
BG2	BG	G	1	B	1	2	3	3	2	1	4	2	2	1	52	1	76	1	0	0
BB2	BB	B	0	B	1	2	12	12	11	1	4	1	1	1	42	1	79	1	1	1
BG1	BG	G	1	B	1	1	1	1	0	1	4	3	3	1	59	2	87	1	0	0
BG2	BG	G	1	B	1	2	60	60	59	1	4	2	2	1	50	2	80	1	0	0
BB2	BB	B	0	B	1	2	80	80	79	1	4	3	3	1	62	1	81	1	0	0
BB2	BB	B	0	B	1	2	44	44	43	1	4	2	2	4	66	2	30	0	0	0
BG2	BG	G	1	B	1	2	44	44	43	1	4	2	2	1	59	2	29	1	0	0
BG1	BG	G	1	B	1	1	2	2	1	1	4	1	1	1	72	2	37	1	1	1
BG2	BG	G	1	B	1	2	56	56	55	1	4	2	2	1	67	2	68	1	0	0
BG1	BG	G	1	B	1	1	101	101	100	1	4	2	2	1	75	2	101	1	0	0
BG2	BG	G	1	B	1	2	57	57	56	1	4	1	1	1	49	2	65	1	1	1
BB2	BB	B	0	B	1	2	35	35	34	1	4	1	1	1	30	1	5	1	1	1
BG1	BG	G	1	B	1	1	49	49	48	1	4	2	2	1	54	1	34	1	0	0
BB1	BB	B	0	B	1	1	26	26	25	1	4	1	1	1	51	2	26	1	1	1
BB2	BB	B	0	B	1	2	1	1	0	1	4	1	1	1	59	2	74	1	1	1
BG2	BG	G	1	B	1	2	55	55	54	1	4	2	2	1	62	2	97	1	0	0
BG2	BG	G	1	B	1	2	101	101	100	1	4	2	2	1	52	2	101	1	0	0
BB1	BB	B	0	B	1	1	2	2	1	1	4	1	1	1	34	2	71	1	1	1
BG2	BG	G	1	B	1	2	8	8	7	1	4	1	1	1	18	1	22	1	1	1
BG1	BG	G	1	B	1	1	6	6	5	1	4	1	1	1	70	2	50	1	1	1
BB2	BB	B	0	B	1	2	89	89	88	1	4	2	2	1	48	2	27	1	0	0
BG2	BG	G	1	B	1	2	84	84	83	1	4	1	1	1	20	1	81	1	1	1
BG1	BG	G	1	B	1	1	46	46	45	1	4	2	2	1	39	2	66	1	0	0
BB2	BB	B	0	B	1	2	60	60	59	1	4	2	2	1	46	2	96	1	0	0
BG1	BG	G	1	B	1	1	6	6	5	1	4	1	1	1		2	81	1	1	1
BB2	BB	B	0	B	1	2	1	1	0	1	4	1	1	1	24	1	38	1	1	1
BG2	BG	G	1	B	1	2	34	34	33	1	4	1	1	1	19	1	59	1	1	1
BB1	BB	B	0	B	1	1	52	52	51	1	4	1	1	1	47	1	92	1	1	1
BG1	BG	G	1	B	1	1	50	50	49	1	4	1	1	1	33	2	94	1	1	1
BB1	BB	B	0	B	1	1	46	46	45	1	4	2	2	1	53	2	34	1	0	0
BG2	BG	G	1	B	1	2	2	2	1	1	4	3	3	3	20	2	85	0	0	0
BG1	BG	G	1	B	1	1	11	11	10	1	4	1	1	1	68	2	11	1	1	1
BG2	BG	G	1	B	1	2	32	32	31	1	4	1	1	1	35	1	56	1	1	1
BG2	BG	G	1	B	1	2	1	1	0	1	4	2	2	1	63	2	51	1	0	0
BB2	BB	B	0	B	1	2	21	21	20	1	4	2	2	1	51	2	72	1	0	0
BG1	BG	G	1	B	1	1	4	4	3	1	4	3	3	3	72	2	44	0	0	0
BG2	BG	G	1	B	1	2	1	1	0	1	4	1	1	1	54	2	27	1	1	1
BG1	BG	G	1	B	1	1	31	31	30	1	4	1	1	1	29	2	101	1	1	1
BG2	BG	G	1	B	1	2	12	12	11	1	4	1	1	1	38	2	67	1	1	1
BB2	BB	B	0	B	1	2	23	23	22	1	4	1	1	1	31	1	61	1	1	1
BG2	BG	G	1	B	1	2	50	50	49	1	4	3	3	1	63	2	50	1	0	0
BB1	BB	B	0	B	1	1	43	43	42	1	4	3	3	1	38	2	27	1	0	0
BG1	BG	G	1	B	1	1	58	58	57	1	4	3	3	1	23	2	58	1	0	0
BB2	BB	B	0	B	1	2	61	61	60	1	4	1	1	1	33	1	83	1	1	1
BB1	BB	B	0	B	1	1	98	98	97	1	4	1	1	1	64	2	56	1	1	1
BG2	BG	G	1	B	1	2	52	52	51	1	4	3	3	1	57	2	54	1	0	0
BB2	BB	B	0	B	1	2	29	29	28	1	4	2	2	1	73	1	13	1	0	0
BB1	BB	B	0	B	1	1	14	14	13	1	4	1	1	1	39	1	45	1	1	1
BG1	BG	G	1	B	1	1	11	11	10	1	4	1	1	1	55	2	36	1	1	1
BG2	BG	G	1	B	1	2	79	79	78	1	4	1	1	3	19	1	101	0	1	1
BB1	BB	B	0	B	1	1	44	44	43	1	4	2	2	1	53	1	39	1	0	0
BB2	BB	B	0	B	1	2	32	32	31	1	4	1	1	1	42	2	18	1	1	1
BG2	BG	G	1	B	1	2	5	5	4	1	4	2	2	1	69	2	47	1	0	0
BB2	BB	B	0	B	1	2	55	55	54	1	4	2	2	1	31	1	101	1	0	0
BG1	BG	G	1	B	1	1	53	53	52	1	4	2	2	1	69	2	2	1	0	0
BG2	BG	G	1	B	1	2	6	6	5	1	4	1	1	1	21	2	73	1	1	1
BB2	BB	B	0	B	1	2	80	80	79	1	4	2	2	1	51	1	61	1	0	0
BG1	BG	G	1	B	1	1	31	31	30	1	4	2	2	1	67	2	101	1	0	0
BB1	BB	B	0	B	1	1	22	22	21	1	4	3	3	1	69	2	58	1	0	0
BG2	BG	G	1	B	1	2	4	4	3	1	4	1	1	1	70	1	1	1	1	1
BG1	BG	G	1	B	1	1	101	101	100	1	4	3	3	1		2	100	1	0	0
BB2	BB	B	0	B	1	2	39	39	38	1	4	1	1	1	28	2	78	1	1	1
BB1	BB	B	0	B	1	1	53	53	52	1	4	2	2	1	66	2	68	1	0	0
BG2	BG	G	1	B	1	2	26	26	25	1	4	1	1	1	25	1	72	1	1	1
BG1	BG	G	1	B	1	1	48	48	47	1	4	3	3	1	69	1	67	1	0	0
BB2	BB	B	0	B	1	2	11	11	10	1	4	2	2	1	61	1	1	1	0	0
BG2	BG	G	1	B	1	2	1	1	0	1	4	3	3	1	45	1	71	1	0	0
BG1	BG	G	1	B	1	1	37	37	36	1	4	2	2	1	31	2	77	1	0	0
CG1	CG	G	1	C	2	1	18	18	17	1	4	1	1	4	41	1	100	0	1	1
CB1	CB	B	0	C	2	1	41	41	40	1	4	1	1	3	43	1	97	0	1	1
CG1	CG	G	1	C	2	1	42	42	41	1	4	1	1	2	57	2	24	1	1	1
CG2	CG	G	1	C	2	2	2	2	1	1	4	1	1	1	20	2	61	0	1	1
CG2	CG	G	1	C	2	2	1	1	0	1	4	1	1	3	26	2	30	0	1	1
CG1	CG	G	1	C	2	1	4	4	3	1	4	3	3	2	39	1	26	1	0	0
CG2	CG	G	1	C	2	2	48	48	47	1	4	1	1	2	25	2	78	1	1	1
CB1	CB	B	0	C	2	1	5	5	4	1	4	2	2	2	57	1	60	1	0	0
CB2	CB	B	0	C	2	2	39	39	38	1	4	1	1	2	62	2	26	1	1	1
CG1	CG	G	1	C	2	1	55	55	54	1	4	1	1	2	32	1	38	1	1	1
CB1	CB	B	0	C	2	1	7	7	6	1	4	3	3	2	57	1	71	1	0	0
CB2	CB	B	0	C	2	2	10	10	9	1	4	2	2	3	75	1	6	0	0	0
CG1	CG	G	1	C	2	1	53	53	52	1	4	2	2	3	45	1	64	0	0	0
CB2	CB	B	0	C	2	2	41	41	40	1	4	2	2	2	61	2	80	1	0	0
CB1	CB	B	0	C	2	1	1	1	0	1	4	2	2	2	68	2	101	1	0	0
CB2	CB	B	0	C	2	2	1	1	0	1	4	1	1	2	50	1	38	1	1	1
CG1	CG	G	1	C	2	1	4	4	3	1	4	1	1	2	43	2	29	1	1	1
CB1	CB	B	0	C	2	1	2	2	1	1	4	1	1	2	63	2	83	1	1	1
CG2	CG	G	1	C	2	2	49	49	48	1	4	2	2	2	65	1	86	1	0	0
CG1	CG	G	1	C	2	1	1	1	0	1	4	1	1	2	32	2	101	1	1	1
CG2	CG	G	1	C	2	2	55	55	54	1	4	2	2	1	46	1	31	0	0	0
CG2	CG	G	1	C	2	2	24	24	23	1	4	3	3	2	58	2	92	1	0	0
CB2	CB	B	0	C	2	2	28	28	27	1	4	2	2	2	61	2	30	1	0	0
CB1	CB	B	0	C	2	1	37	37	36	1	4	2	2	2	71	2	40	1	0	0
CG2	CG	G	1	C	2	2	43	43	42	1	4	2	2	1	52	2	99	0	0	0
CG1	CG	G	1	C	2	1	1	1	0	1	4	2	2	2	62	1	33	1	0	0
CG2	CG	G	1	C	2	2	63	63	62	1	4	3	3	3	38	2	78	0	0	0
CG1	CG	G	1	C	2	1	22	22	21	1	4	1	1	3	63	1	74	0	1	1
CB1	CB	B	0	C	2	1	26	26	25	1	4	1	1	2	67	2	2	1	1	1
CB2	CB	B	0	C	2	2	52	52	51	1	4	2	2	3	37	2	56	0	0	0
CG2	CG	G	1	C	2	2	14	14	13	1	4	1	1	2	41	2	31	1	1	1
CB2	CB	B	0	C	2	2	24	24	23	1	4	3	3	2	20	2	56	1	0	0
CB1	CB	B	0	C	2	1	1	1	0	1	4	1	1	2	37	2	79	1	1	1
CG1	CG	G	1	C	2	1	15	15	14	1	4	1	1	2	38	2	42	1	1	1
CB2	CB	B	0	C	2	2	30	30	29	1	4	2	2	3	58	2	96	0	0	0
CB1	CB	B	0	C	2	1	27	27	26	1	4	1	1	2	34	2	82	1	1	1
CG2	CG	G	1	C	2	2	51	51	50	1	4	1	1	3	29	1	62	0	1	1
CG1	CG	G	1	C	2	1	53	53	52	1	4	1	1	1	76	2	53	0	1	1
CB2	CB	B	0	C	2	2	19	19	18	1	4	1	1	2	45	2	101	1	1	1
CB1	CB	B	0	C	2	1	21	21	20	1	4	1	1	2	44	2	1	1	1	1
CG1	CG	G	1	C	2	1	40	40	39	1	4	1	1	2	24	2	50	1	1	1
CG2	CG	G	1	C	2	2	9	9	8	1	4	1	1	2	51	2	86	1	1	1
CB1	CB	B	0	C	2	1	62	62	61	1	4	1	1	1	25	2	75	0	1	1
CG1	CG	G	1	C	2	1	10	10	9	1	4	1	1	3	57	2	64	0	1	1
CG2	CG	G	1	C	2	2	95	95	94	1	4	1	1	2	23	1	101	1	1	1
CB1	CB	B	0	C	2	1	51	51	50	1	4	1	1	2	78	1	84	1	1	1
CB2	CB	B	0	C	2	2	1	1	0	1	4	1	1	2	25	1	64	1	1	1
CG2	CG	G	1	C	2	2	31	31	30	1	4	2	2	2	56	2	46	1	0	0
CG1	CG	G	1	C	2	1	56	56	55	1	4	2	2	2	30	2	55	1	0	0
CB1	CB	B	0	C	2	1	1	1	0	1	4	1	1	2	39	1	67	1	1	1
CG1	CG	G	1	C	2	1	1	1	0	1	4	1	1	2	54	1	93	1	1	1
CB1	CB	B	0	C	2	1	57	57	56	1	4	1	1	2	38	2	58	1	1	1
CB2	CB	B	0	C	2	2	16	16	15	1	4	2	2	3	49	2	83	0	0	0
CG1	CG	G	1	C	2	1	52	52	51	1	4	1	1	2	37	2	47	1	1	1
CG2	CG	G	1	C	2	2	18	18	17	1	4	1	1	1	49	2	67	0	1	1
CB2	CB	B	0	C	2	2	31	31	30	1	4	1	1	2	28	1	37	1	1	1
CB1	CB	B	0	C	2	1	6	6	5	1	4	1	1	2	56	1	10	1	1	1
CG1	CG	G	1	C	2	1	38	38	37	1	4	1	1	3	34	2	52	0	1	1
CG2	CG	G	1	C	2	2	33	33	32	1	4	2	2	1	21	1	37	0	0	0
CB2	CB	B	0	C	2	2	18	18	17	1	4	1	1	1	34	2	33	0	1	1
CG1	CG	G	1	C	2	1	56	56	55	1	4	1	1	2	45	2	69	1	1	1
CB1	CB	B	0	C	2	1	33	33	32	1	4	1	1	2	70	2	42	1	1	1
CB2	CB	B	0	C	2	2	53	53	52	1	4	2	2	2	60	1	83	1	0	0
CB1	CB	B	0	C	2	1	52	52	51	1	4	1	1	2	24	2	52	1	1	1
CB2	CB	B	0	C	2	2	1	1	0	1	4	1	1	1	47	1	75	0	1	1
CB1	CB	B	0	C	2	1	27	27	26	1	4	1	1	2	48	2	63	1	1	1
CG2	CG	G	1	C	2	2	82	82	81	1	4	2	2	2	59	1	66	1	0	0
CG1	CG	G	1	C	2	1	23	23	22	1	4	1	1	2	23	2	83	1	1	1
CB2	CB	B	0	C	2	2	18	18	17	1	4	1	1	2	47	2	86	1	1	1
CG2	CG	G	1	C	2	2	48	48	47	1	4	1	1	1	59	2	39	0	1	1
CG2	CG	G	1	C	2	2	49	49	48	1	4	1	1	2	46	2	51	1	1	1
CB2	CB	B	0	C	2	2	14	14	13	1	4	2	2	3	60	2	66	0	0	0
CG1	CG	G	1	C	2	1	1	1	0	1	4	1	1	2	26	2	19	1	1	1
CG2	CG	G	1	C	2	2	55	55	54	1	4	2	2	2	18	3	101	1	0	0
CG1	CG	G	1	C	2	1	30	30	29	1	4	2	2	1	31	1	73	0	0	0
CB2	CB	B	0	C	2	2	16	16	15	1	4	2	2	4	63	2	74	0	0	0
CB1	CB	B	0	C	2	1	2	2	1	1	4	1	1	2	59	2	1	1	1	1
CG2	CG	G	1	C	2	2	13	13	12	1	4	1	1	2	61	2	86	1	1	1
CB2	CB	B	0	C	2	2	31	31	30	1	4	3	3	2	21	1	60	1	0	0
CG1	CG	G	1	C	2	1	15	15	14	1	4	1	1	1	91	2	5	0	1	1
CB1	CB	B	0	C	2	1	51	51	50	1	4	2	2	2	46	2	88	1	0	0
CG1	CG	G	1	C	2	1	31	31	30	1	4	2	2	2	56	1	101	1	0	0
CB2	CB	B	0	C	2	2	49	49	48	1	4	1	1	2	44	1	77	1	1	1
CG2	CG	G	1	C	2	2	2	2	1	1	4	1	1	2	52	1	32	1	1	1
CB2	CB	B	0	C	2	2	6	6	5	1	4	1	1	2	40	1	23	1	1	1
CG1	CG	G	1	C	2	1	55	55	54	1	4	3	3	2	30	1	61	1	0	0
CG2	CG	G	1	C	2	2	34	34	33	1	4	2	2	3	59	2	92	0	0	0
MB2	MB	B	0	M	3	2	15	15	14	1	4	1	1	3	27	2	60	1	1	1
MG2	MG	G	1	M	3	2	50	50	49	1	4	2	2	3	69	2	37	1	0	0
MB1	MB	B	0	M	3	1	70	70	69	1	4	2	2	3	66	2	34	1	0	0
MG1	MG	G	1	M	3	1	22	22	21	1	4	1	1	3	68	2	28	1	1	1
MG2	MG	G	1	M	3	2	3	3	2	1	4	1	1	3	66	1	5	1	1	1
MB1	MB	B	0	M	3	1	22	22	21	1	4	1	1	1	36	2	74	0	1	1
MG2	MG	G	1	M	3	2	59	59	58	1	4	2	2	3	44	2	90	1	0	0
MG1	MG	G	1	M	3	1	6	6	5	1	4	1	1	3	53	2	20	1	1	1
MG1	MG	G	1	M	3	1	52	52	51	1	4	2	2	3	68	2	36	1	0	0
MB1	MB	B	0	M	3	1	67	67	66	1	4	1	1	1	39	2	60	0	1	1
MG2	MG	G	1	M	3	2	11	11	10	1	4	1	1	3	45	1	17	1	1	1
MG2	MG	G	1	M	3	2	4	4	3	1	4	1	1	3	68	2	9	1	1	1
MB1	MB	B	0	M	3	1	42	42	41	1	4	2	2	2	24	2	78	0	0	0
MB2	MB	B	0	M	3	2	1	1	0	1	4	1	1	4	55	2	101	0	1	1
MB1	MB	B	0	M	3	1	8	8	7	1	4	2	2	3	49	1	25	1	0	0
MG2	MG	G	1	M	3	2	52	52	51	1	4	1	1	1	59	2	10	0	1	1
MG1	MG	G	1	M	3	1	27	27	26	1	4	1	1	3	40	2	32	1	1	1
MG2	MG	G	1	M	3	2	64	64	63	1	4	2	2	3	45	1	12	1	0	0
MB1	MB	B	0	M	3	1	41	41	40	1	4	2	2	3	56	2	65	1	0	0
MB2	MB	B	0	M	3	2	48	48	47	1	4	1	1	1	30	2	68	0	1	1
MB2	MB	B	0	M	3	2	28	28	27	1	4	1	1	3	68	1	19	1	1	1
MB1	MB	B	0	M	3	1	30	30	29	1	4	1	1	1	47	2	64	0	1	1
MG1	MG	G	1	M	3	1	40	40	39	1	4	2	2	1	69	1	47	0	0	0
MG2	MG	G	1	M	3	2	87	87	86	1	4	2	2	3	61	2	27	1	0	0
MB1	MB	B	0	M	3	1	83	83	82	1	4	2	2	3	71	1	33	1	0	0
MG2	MG	G	1	M	3	2	3	3	2	1	4	2	2	3	46	2	1	1	0	0
MG1	MG	G	1	M	3	1	97	97	96	1	4	1	1	3	78	2	10	1	1	1
MB2	MB	B	0	M	3	2	6	6	5	1	4	1	1	3	43	2	53	1	1	1
MB2	MB	B	0	M	3	2	6	6	5	1	4	1	1	3	80	2	76	1	1	1
MB1	MB	B	0	M	3	1	1	1	0	1	4	2	2	3	64	2	42	1	0	0
MG1	MG	G	1	M	3	1	40	40	39	1	4	2	2	3	38	2	67	1	0	0
MG2	MG	G	1	M	3	2	2	2	1	1	4	1	1	3	54	2	16	1	1	1
MG1	MG	G	1	M	3	1	13	13	12	1	4	3	3	3	22	1	82	1	0	0
MB1	MB	B	0	M	3	1	14	14	13	1	4	1	1	3	63	2	77	1	1	1
MG2	MG	G	1	M	3	2	15	15	14	1	4	1	1	3	29	2	38	1	1	1
MB2	MB	B	0	M	3	2	50	50	49	1	4	3	3	3	63	2	47	1	0	0
MG2	MG	G	1	M	3	2	7	7	6	1	4	1	1	3	19	2	30	1	1	1
MB2	MB	B	0	M	3	2	34	34	33	1	4	1	1	2	26	2	75	0	1	1
MG1	MG	G	1	M	3	1	68	68	67	1	4	3	3	1	40	1	31	0	0	0
MB1	MB	B	0	M	3	1	27	27	26	1	4	1	1	1	64	2	71	0	1	1
MG2	MG	G	1	M	3	2	24	24	23	1	4	1	1	1	30	2	34	0	1	1
MG2	MG	G	1	M	3	2	5	5	4	1	4	1	1	3	31	2	47	1	1	1
MB1	MB	B	0	M	3	1	18	18	17	1	4	1	1	3	18	2	41	1	1	1
MB1	MB	B	0	M	3	1	27	27	26	1	4	2	2	3	29	2	61	1	0	0
MG1	MG	G	1	M	3	1	101	101	100	1	4	2	2	3	57	1	97	1	0	0
MB2	MB	B	0	M	3	2	90	90	89	1	4	3	3	3	40	1	75	1	0	0
MB2	MB	B	0	M	3	2	19	19	18	1	4	1	1	3	27	2	89	1	1	1
MG2	MG	G	1	M	3	2	23	23	22	1	4	2	2	3	58	2	83	1	0	0
MB2	MB	B	0	M	3	2	62	62	61	1	4	3	3	3	33	1	92	1	0	0
MG1	MG	G	1	M	3	1	76	76	75	1	4	3	3	2	44	2	91	0	0	0
MB1	MB	B	0	M	3	1	54	54	53	1	4	1	1	3	42	2	101	1	1	1
MB1	MB	B	0	M	3	1	28	28	27	1	4	1	1	1	32	1	81	0	1	1
MB2	MB	B	0	M	3	2	47	47	46	1	4	1	1	3	26	2	74	1	1	1
MG1	MG	G	1	M	3	1	63	63	62	1	4	2	2	4	72	2	38	0	0	0
MB2	MB	B	0	M	3	2	34	34	33	1	4	2	2	3	37	2	75	1	0	0
MG2	MG	G	1	M	3	2	18	18	17	1	4	1	1	3	35	1	101	1	1	1
MB1	MB	B	0	M	3	1	1	1	0	1	4	1	1	3	44	1	49	1	1	1
MB1	MB	B	0	M	3	1	62	62	61	1	4	2	2	3	69	2	93	1	0	0
MG1	MG	G	1	M	3	1	21	21	20	1	4	1	1	1	37	1	72	0	1	1
MB1	MB	B	0	M	3	1	38	38	37	1	4	2	2	3	69	2	27	1	0	0
MB2	MB	B	0	M	3	2	1	1	0	1	4	1	1	3	43	1	63	1	1	1
MB1	MB	B	0	M	3	1	101	101	100	1	4	2	2	4	48	1	101	0	0	0
MG1	MG	G	1	M	3	1	16	16	15	1	4	1	1	3	40	2	67	1	1	1
MG2	MG	G	1	M	3	2	60	60	59	1	4	3	3	3	37	1	67	1	0	0
MG2	MG	G	1	M	3	2	10	10	9	1	4	1	1	3	22	1	42	1	1	1
MB2	MB	B	0	M	3	2	15	15	14	1	4	1	1	3	32	2	59	1	1	1
MB1	MB	B	0	M	3	1	2	2	1	1	4	1	1	3	41	1	44	1	1	1
MG1	MG	G	1	M	3	1	42	42	41	1	4	1	1	1	25	2	43	0	1	1
MG1	MG	G	1	M	3	1	91	91	90	1	4	2	2	3	57	2	99	1	0	0
MG2	MG	G	1	M	3	2	8	8	7	1	4	1	1	3	55	2	101	1	1	1
MB1	MB	B	0	M	3	1	56	56	55	1	4	2	2	3	35	1	46	1	0	0
MB2	MB	B	0	M	3	2	11	11	10	1	4	1	1	1	42	1	19	0	1	1
MG1	MG	G	1	M	3	1	78	78	77	1	4	2	2	3	78	2	75	1	0	0
MG2	MG	G	1	M	3	2	67	67	66	1	4	3	3	3	33	2	65	1	0	0
MB1	MB	B	0	M	3	1	63	63	62	1	4	1	1	1	66	2	91	0	1	1
MB2	MB	B	0	M	3	2	1	1	0	1	4	1	1	3	69	1	6	1	1	1
MB2	MB	B	0	M	3	2	3	3	2	1	4	1	1	3	35	1	47	1	1	1
MG2	MG	G	1	M	3	2	28	28	27	1	4	2	2	3	59	1	8	1	0	0
MB1	MB	B	0	M	3	1	12	12	11	1	4	1	1	3	38	1	15	1	1	1
MG1	MG	G	1	M	3	1	8	8	7	1	4	2	2	3	60	2	12	1	0	0
MB1	MB	B	0	M	3	1	78	78	77	1	4	1	1	1	52	2	77	0	1	1
MG2	MG	G	1	M	3	2	41	41	40	1	4	1	1	1	43	1	75	0	1	1
MB2	MB	B	0	M	3	2	50	50	49	1	4	2	2	3	54	1	47	1	0	0
MB2	MB	B	0	M	3	2	5	5	4	1	4	1	1	3	70	1	50	1	1	1
MB1	MB	B	0	M	3	1	50	50	49	1	4	2	2	3	45	2	97	1	0	0
MG1	MG	G	1	M	3	1	6	6	5	1	4	1	1	2	50	2	57	0	1	1
MG2	MG	G	1	M	3	2	50	50	49	1	4	2	2	1	41	1	48	0	0	0
MG1	MG	G	1	M	3	1	92	92	91	1	4	3	3	3	30	1	53	1	0	0
BG1	BG	G	1	B	1	1	99	74	73	2	4	3	3	1	26	2	87	1	0	0
BG1	BG	G	1	B	1	1	58	65	64	2	4	3	3	1	31	2	57	1	0	0
BB1	BB	B	0	B	1	1	10	64	63	2	4	1	1	1	20	2	49	1	1	1
BB2	BB	B	0	B	1	2	52	87	86	2	4	2	2	1	67	2	87	1	0	0
BB2	BB	B	0	B	1	2	16	58	57	2	4	1	1	1	42	1	19	1	1	1
BB2	BB	B	0	B	1	2	54	66	65	2	4	1	1	1	32	2	84	1	1	1
BB1	BB	B	0	B	1	1	71	75	74	2	4	2	2	2	28	2	78	0	0	0
BG1	BG	G	1	B	1	1	67	73	72	2	4	1	1	1	25	2	69	1	1	1
BG2	BG	G	1	B	1	2	1	46	45	2	4	1	1	1	27	1	76	1	1	1
BB2	BB	B	0	B	1	2	15	37	36	2	4	1	1	1	47	2	83	1	1	1
BG1	BG	G	1	B	1	1	36	30	29	2	4	2	2	1	37	2	72	1	0	0
BB1	BB	B	0	B	1	1	22	53	52	2	4	1	1	1	23	1	84	1	1	1
BB2	BB	B	0	B	1	2	48	89	88	2	4	1	1	1	49	2	91	1	1	1
BG1	BG	G	1	B	1	1	1	1	0	2	4	1	1	1	40	1	1	1	1	1
CB2	CB	B	0	C	2	2	53	32	31	2	4	3	3	2	21	2	63	1	0	0
CG1	CG	G	1	C	2	1	1	1	0	2	4	1	1	2	59	2	4	1	1	1
CB1	CB	B	0	C	2	1	27	76	75	2	4	2	2	2				1	0	0
CG1	CG	G	1	C	2	1	50	82	81	2	4	3	3	3	58	2	28	0	0	0
CB1	CB	B	0	C	2	1	35	39	38	2	4	1	1	3	50	2	9	0	1	1
CG1	CG	G	1	C	2	1	56	30	29	2	4	1	1	3	20	2	31	0	1	1
CB2	CB	B	0	C	2	2	1	1	0	2	4	1	1	2	23	2	16	1	1	1
CG2	CG	G	1	C	2	2	11	59	58	2	4	1	1	1	31	2	77	0	1	1
CB1	CB	B	0	C	2	1	48	94	93	2	4	3	3	2	44	2	82	1	0	0
CB1	CB	B	0	C	2	1	43	1	0	2	4	3	3	3	20	2	67	0	0	0
CB1	CB	B	0	C	2	1	25	52	51	2	4	2	2	4	33	2	47	0	0	0
CB1	CB	B	0	C	2	1	40	65	64	2	4	2	2	2	68	2	101	1	0	0
CB1	CB	B	0	C	2	1	54	81	80	2	4	2	2	2	59	1	23	1	0	0
CB1	CB	B	0	C	2	1	1	37	36	2	4	2	2	2	35	1	20	1	0	0
CB1	CB	B	0	C	2	1	11	60	59	2	4	2	2	2	39	1	77	1	0	0
MG1	MG	G	1	M	3	1	21	82	81	2	4	2	2	4	75	2	81	0	0	0
MB2	MB	B	0	M	3	2	20	8	7	2	4	1	1	3	70	1	44	1	1	1
MB2	MB	B	0	M	3	2	2	83	82	2	4	1	1	1	42	2	87	0	1	1
MG1	MG	G	1	M	3	1	53	42	41	2	4	2	2	3	53	2	56	1	0	0
MB2	MB	B	0	M	3	2	64	95	94	2	4	1	1	1	21	2	72	0	1	1
MG1	MG	G	1	M	3	1	15	76	75	2	4	1	1	3	60	2	78	1	1	1
MB1	MB	B	0	M	3	1	24	64	63	2	4	1	1	3	43	2	82	1	1	1
MG1	MG	G	1	M	3	1	1	1	0	2	4	1	1	3	19	2	1	1	1	1
MB2	MB	B	0	M	3	2	61	56	55	2	4	2	2	1	38	1	67	0	0	0
MB1	MB	B	0	M	3	1	51	60	59	2	4	1	1	3	23	2	63	1	1	1
MG1	MG	G	1	M	3	1	86	52	51	2	4	3	3	3	64	1	30	1	0	0
MB1	MB	B	0	M	3	1	46	53	52	2	4	3	3	3	33	2	91	1	0	0
MG1	MG	G	1	M	3	1	6	101	100	2	4	1	1	1	22	1	101	0	1	1
MG2	MG	G	1	M	3	2	36	17	16	2	4	3	3	3	21	2	34	1	0	0
MG1	MG	G	1	M	3	1	45	59	58	2	4	1	1	2	37	2	101	0	1	1
MG2	MG	G	1	M	3	2	63	70	69	2	4	3	3	1	32	2	76	0	0	0
BB2	BB	B	0	B	1	2	76	76	75	1	5	5	2	1	62	1	20	1	0	0
BB1	BB	B	0	B	1	1	5	5	4	1	5	6	1	1	21	2	71	1	1	0
BB2	BB	B	0	B	1	2	37	37	36	1	5	6	1	1	52	2	58	1	1	0
BG1	BG	G	1	B	1	1	71	71	70	1	5	5	2	1	62	2	68	1	0	0
BG2	BG	G	1	B	1	2	44	44	43	1	5	5	1	1	20	2	75	1	1	0
BB2	BB	B	0	B	1	2	14	14	13	1	5	4	1	1	18	1	11	1	1	1
BG1	BG	G	1	B	1	1	1	1	0	1	5	5	1	1	43	1	2	1	1	0
BB1	BB	B	0	B	1	1	36	36	35	1	5	5	1	1	58	1	11	1	1	0
CB2	CB	B	0	C	2	2	57	57	56	1	5	6	1	2	57	2	11	1	1	0
CG2	CG	G	1	C	2	2	36	36	35	1	5	4	1	2	60	2	100	1	1	1
CG1	CG	G	1	C	2	1	43	43	42	1	5	6	2	2	50	2	85	1	0	0
CB2	CB	B	0	C	2	2	101	101	100	1	5	6	1	2	19	2	101	1	1	0
CG1	CG	G	1	C	2	1	40	40	39	1	5	6	2	3	23	1	64	0	0	0
CB2	CB	B	0	C	2	2	35	35	34	1	5	4	1	3	26	2	101	0	1	1
CB2	CB	B	0	C	2	2	54	54	53	1	5	6	1	2	42	2	90	1	1	0
CG2	CG	G	1	C	2	2	64	64	63	1	5	4	3	2	33	1	76	1	0	1
CG1	CG	G	1	C	2	1	88	88	87	1	5	5	1	1	31	2	51	0	1	0
MB2	MB	B	0	M	3	2	60	60	59	1	5	6	2	3	67	2	90	1	0	0
MB2	MB	B	0	M	3	2	60	60	59	1	5	6	1	3	25	2	82	1	1	0
MG2	MG	G	1	M	3	2	1	1	0	1	5	4	2	3	63	2	5	1	0	1
MB2	MB	B	0	M	3	2	14	14	13	1	5	6	1	1	29	1	100	0	1	0
MG2	MG	G	1	M	3	2	9	9	8	1	5	5	1	3	52	1	38	1	1	0
MG1	MG	G	1	M	3	1	80	80	79	1	5	4	3	1	27	1	11	0	0	1
MB1	MB	B	0	M	3	1	35	35	34	1	5	6	2	3	40	2	15	1	0	0
MB2	MB	B	0	M	3	2	24	24	23	1	5	4	2	2	43	2	69	0	0	1
MB2	MB	B	0	M	3	2	1	1	0	1	5	6	1	3	59	2	64	1	1	0
MG2	MG	G	1	M	3	2	44	44	43	1	5	4	1	1	44	1	26	0	1	1
BB1	BB	B	0	B	1	1	6	79	78	2	5	6	1	1	35	2	84	1	1	0
BB1	BB	B	0	B	1	1	34	60	59	2	5	6	1	1	29	2	64	1	1	0
BG2	BG	G	1	B	1	2	23	23	22	2	5	4	1	3	68	1	82	0	1	1
BG1	BG	G	1	B	1	1	4	3	2	2	5	4	1	1	42	1	81	1	1	1
BB1	BB	B	0	B	1	1	2	1	0	2	5	4	3	1	68	2	2	1	0	1
BB1	BB	B	0	B	1	1	18	80	79	2	5	5	1	1	56	2	25	1	1	0
BB1	BB	B	0	B	1	1	32	48	47	2	5	4	1	1	35	2	73	1	1	1
BB2	BB	B	0	B	1	2	30	92	91	2	5	6	2	1	33	1	52	1	0	0
BG1	BG	G	1	B	1	1	63	58	57	2	5	4	1	3	25	1	66	0	1	1
BG2	BG	G	1	B	1	2	49	64	63	2	5	4	1	1	20	2	52	1	1	1
BB1	BB	B	0	B	1	1	49	22	21	2	5	5	1	1	40	2	89	1	1	0
BB2	BB	B	0	B	1	2	41	65	64	2	5	5	1	1	38	1	64	1	1	0
BG1	BG	G	1	B	1	1	47	41	40	2	5	6	1	1	39	2	96	1	1	0
BB1	BB	B	0	B	1	1	52	52	51	2	5	4	1	1	37	1	58	1	1	1
BB2	BB	B	0	B	1	2	6	101	100	2	5	6	3	1	24	2	65	1	0	0
BG1	BG	G	1	B	1	1	46	5	4	2	5	4	2	1	69	2	2	1	0	1
BG2	BG	G	1	B	1	2	7	29	28	2	5	5	2	1	35	1	36	1	0	0
BG1	BG	G	1	B	1	1	101	101	100	2	5	4	1	2	40	1	101	0	1	1
BB1	BB	B	0	B	1	1	58	38	37	2	5	5	2	1	41	2	24	1	0	0
BB1	BB	B	0	B	1	1	101	87	86	2	5	4	2	1	32	1	1	1	0	1
CB2	CB	B	0	C	2	2	46	53	52	2	5	6	1	2	69	2	67	1	1	0
CB1	CB	B	0	C	2	1	8	39	38	2	5	4	1	2	20	2	75	1	1	1
CG1	CG	G	1	C	2	1	56	13	12	2	5	4	3	2	23	2	47	1	0	1
CG2	CG	G	1	C	2	2	42	28	27	2	5	4	1	2	57	2	43	1	1	1
CB2	CB	B	0	C	2	2	29	75	74	2	5	5	1	3	57	2	88	0	1	0
CB1	CB	B	0	C	2	1	27	49	48	2	5	6	1	3	57	2	50	0	1	0
CB2	CB	B	0	C	2	2	30	21	20	2	5	5	1	1	33	2	29	0	1	0
CG2	CG	G	1	C	2	2	49	76	75	2	5	4	2	1	42	2	66	0	0	1
CG2	CG	G	1	C	2	2	68	28	27	2	5	4	3	2	50	1	8	1	0	1
CG2	CG	G	1	C	2	2	14	101	100	2	5	4	1	1	60	2	99	0	1	1
CG1	CG	G	1	C	2	1	87	13	12	2	5	4	1	2	22	2	13	1	1	1
CG1	CG	G	1	C	2	1	101	34	33	2	5	4	3	2	51	1	79	1	0	1
MG1	MG	G	1	M	3	1	56	83	82	2	5	4	1	3	25	2	77	1	1	1
MG1	MG	G	1	M	3	1	101	101	100	2	5	4	1	2	24	1	88	0	1	1
MG2	MG	G	1	M	3	2	48	41	40	2	5	4	2	1	49	1	27	0	0	1
MG2	MG	G	1	M	3	2	1	1	0	2	5	4	1	1	46	2	78	0	1	1
MG1	MG	G	1	M	3	1	101	1	0	2	5	4	1	3	29	1	101	1	1	1
MG2	MG	G	1	M	3	2	15	90	89	2	5	4	1	3	20	2	30	1	1	1
MB2	MB	B	0	M	3	2	32	35	34	2	5	6	1	1	59	1	17	0	1	0
MB1	MB	B	0	M	3	1	15	22	21	2	5	6	1	1	41	1	48	0	1	0
MB2	MB	B	0	M	3	2	101	83	82	2	5	6	3	2	27	1	101	0	0	0
